# Supplementary material for: Method for Assessing the Reliability of Molecular Diagnostics Based on Multiplexed SERS-Coded Nanoparticles
Source: PLoS One. 2013 Apr 19;8(4):e62084. doi: 10.1371/journal.pone.0062084 (PMC3631148; doi:10.1371/journal.pone.0062084)
Supplement: Source S2 — Demultiplexing experimentally-acquired spectra. (M) [file pone.0062084.s002.M]

% SUPPLEMENTARY MATERIAL "Source S2": Demultiplexing experimentally-acquired spectra.
%
% Example source code for �Method for assessing the reliability of 
% molecular diagnostics based on multiplexed SERS-coded nanoparticles.�
% (Manuscript #PONE-D-13-01484)

% Load reference spectra
s440 = load('s440reference.asc')';
bkg = load('bkg.asc')';

% Build matrix (called "R") of reference spectra (S440, known
% background)and polynomial terms (x^3, x^2, x, constant)
R(:,1) = s440;
R(:,2) = bkg;
R(:,3) = (1:length(s440)).^3;
R(:,4) = (1:length(s440)).^2;
R(:,5) = (1:length(s440));
R(:,6) = 1;

% Load data to be processed
data = load('trial_n.asc');

% Pre-allocate space for least-squares outputs

residuals440 = zeros(num_trials,num_points);
concentration_errors440 = zeros(num_trials,num_points);

for  i = 1:length(data)
    
        [x,flag] = lsqr(R,data(i,:));
        
        residuals(i,1:length(s440)) = test-R*x;
        
        RFE(i) = norm(data(i,:) - squeeze(residuals(i,:)))/norm(test);
        
        NonFlavorComponents =   x(2,1)*R(:,2) ...
                              + x(3,1)*R(:,3) ...
                              + x(4,1)*R(:,4) ...
                              + x(5,1)*R(:,5) ...
                              + x(6,1)*R(:,6);
                             
                  
        SRI(i) = norm(data(i,:) - squeeze(residuals(i,:)) - NonFlavorComponents)/norm(data(i,:) - NonFlavorComponents);
        
	    %In this particular example, we are measuring a sample known to
        % have a concentration equal to the reference sample and therefore
        % we subtract '1' (the relative actual concentration) from the
        % computed weight and divide by 1.
        
        conc_error_S440(i,j) = (x(1,1)-1)/1;
end
